# Supplementary material for: Integrin-alpha-6+ Candidate stem cells are responsible for whole body regeneration in the invertebrate chordate Botrylloides diegensis
Source: Nat Commun. 2020 Sep 7;11:4435. doi: 10.1038/s41467-020-18288-w (PMC7477574; doi:10.1038/s41467-020-18288-w)
Supplement: Supplementary file 11 — Source data [file 41467_2020_18288_MOESM11_ESM.xlsx]

## Sheet: Figure 5B, Figure S1D
																																								24h
																																												24h
					0h
																																								IA6-	IA6+			IA6-	IA6+			G0	G2M
			IA6-	IA6+		IA6-	IA6+			IA6-	IA6+		IA6-	IA6+	IA6-	IA6+			G0	G2M	G0	G2M		G0	G2M		G0	G2M	G0	G2M										23	28		actin	20.6	20.9		actin	19.5	26
raw		actin	20.4	18.7		22.7	31		actin	19	21.1		19	23.3	20.6	21.8		actin	22	23.8	25	26.3		19	23.3	actin	19.1	22.5	20	22	actin								cyclin B	21	26.4		cyclin B	26.8	28		cyclin b	26	28
		cyclin B	21	18.3		22	24		cyclin B	24.4	25.7		25	28	23.6	24.7		cyclin B	24.8	22.6	25.2	24.5		25	26.8	cyclin B	23.2	22.7	24.3	25	piwi1								Histone 3	22.4	27.5		Integrin a 6	26.6	27.7		Integrin a 6	26	30
		Histone 3	21.8	18.8		21.5	25.3		Integrin a 6	24	25.6		25	27	25.5	25.8		Histone 3	25	23	27	26.3									piwi2								Integrin a 6	21.7	27.6		vasa	26.9	28.3		pou3	27	29.3
		Integrin a 6	22	19		22	26.7		vasa	28.5	27.7				25	26		Integrin a 6	24	23	30.5	30		25	28.2	Integrin a 6	24.7	24.1											vasa	22.5	27		Pou3	28.5	29.7		Notch1	27	31.7
		vasa	22.5	19.4		22	27.4		Pou3	31	31		27.2	27.3	24.5	25		vasa			31	31				pou3	24.4	23.2	24.5	27.5									Pou3	22.5	27		Piwi2	28	29.7		Notch2	25.5	26.7
		Pou3	22.3	19		21.5	26.6		Piwi2	29.8	29.5							pou3			32	31.3		26.5	27.8	Notch1	24.6	28.3	28.5	25.5									Piwi2	22	27.5		Piwi1	26.5	27.1		Hes1	23.5	28.6
		Piwi2	22.5	19.5		22.2	24		Piwi1	26.8	26.4							Notch1	28	24.8	29.4	29		26	28.6	Notch2	24.6	26.3	25	25.4									Piwi1	28.5	40		Notch2	25.8	26.2		Myc	29	32
		Piwi1	28.5	25.3		31.7	40		Notch2	23.5	24							Notch2	26	24	25.5	25.3		25.5	26.8	friz 5/8	24.6	23.4	26	28.5													Notch 1	26.7	26.6		friz 5/8	27	28.5
		Notch2	33	37					Notch 1	22.7	24							Hes1	25.5	24	24.7	24.5		25	28	friz 5	25.7	24.4	25.4	27													beta cat	27.9	28.5		friz 5	28.7	30.3
									beta cat	25.2	26.3							Gli1	27.5	27.6	32	32.8	Myc	24.3	27.6	myc			24.5	25													friz5	27.5	29		beta cat	26.7	32
norm to actin									friz5	25.7	27							Smo	23	22.3	28.5	29.4	friz 5/8	25.5	28																		friz8	27.4	30
									friz8	25.1	26.6							Patched			30	31	friz 5	27.7	30														cyclin B	-2	-1.6
		cyclin B	-0.6	0.4	0	0.7	7											Dshv	29	28.9	31	30.3																	Histone 3	-0.6	-0.5
		Histone 3	-1.4	-0.1	0	1.2	5.7											LGR5	25.8	25.6	29.6	32																	Integrin a 6	-1.3	-0.4		actin
		Integrin a 6	-1.6	-0.3	0	0.7	4.3											Frizz 1	29.2	28.5	30.3	30.6		25.5	29														vasa	-0.5	-1		cyclin B	6.2	7.1		cyclin b	6.5	2
		vasa	-2.1	-0.7	0	0.7	3.6		cyclin B	5.4	4.6		6	4.7	3	2.9		bcat	23.7	23	29.6	29.2																	Pou3	-0.5	-1		Integrin a 6	6	6.8		Integrin a 6	6.5	4
		Pou3	-1.9	-0.3	0	1.2	4.4		Integrin a 6	5	4.5		6	3.7	4.9	4		PGE2R	29	32																			Piwi2	-1	-0.5		vasa	6.3	7.4		pou3	7.5	3.3
		Piwi2	-2.1	-0.8	0	0.5	7		vasa	9.5	6.6				4.4	4.2																							Piwi1	5.5	12		Pou3	7.9	8.8		Notch1	7.5	5.7
		Piwi1	-8.1	-6.6	0	-9	-9		Pou3	12	9.9		8.2	4	3.9	3.2																											Piwi2	7.4	8.8		Notch2	6	0.7
		Notch2	-12.6	-18.3					Piwi2	10.8	8.4							cyclin B	2.8	-1.2	0.2	-1.8	cyclin b	6	3.5	cyclin B	4.1	0.2	4.3	3	piwi1												Piwi1	5.9	6.2		Hes1	4	2.6
									Piwi1	7.8	5.3							Histone 3	3	-0.8	2	0									piwi2												Notch2	5.2	5.3		Myc	9.5	6
									Notch2	4.5	2.9							Integrin a 6	2	-0.8	5.5	3.7	Integrin a 6	6	4.9	Integrin a 6	5.6	1.6													-0.4		Notch 1	6.1	5.7		friz 5/8	7.5	2.5
norm to IA6-		cyclin B		-1	1		6.3		Notch 1	3.7	2.9							vasa			6	4.7				pou3	5.3	0.7	4.5	5.5											-0.1		beta cat	7.3	7.6		friz 5	9.2	4.3
		Histone 3		-1.3	1.3		4.5		beta cat	6.2	5.2							pou3			7	5	pou3	7.5	4.5	Notch1	5.5	5.8	8.5	3.5											-0.9		friz5	6.9	8.1		beta cat	7.2	6
		Integrin a 6		-1.3	1.3		3.6		friz5	6.7	5.9							Notch1	6	1	4.4	2.7	Notch1	7	5.3	Notch2	5.5	3.8	5	3.4											0.5		friz8	6.8	9.1
		vasa		-1.4	1.4		2.9		friz8	6.1	5.5							Notch2	4	0.2	0.5	-1	Notch2	6.5	3.5	friz 5/8	5.5	0.9	6	6.5											0.5
		Pou3		-1.6	1.6		3.2											Hes1	3.5	0.2	-0.3	-1.8	Hes1	6	4.7	friz 5	6.6	1.9	5.4	5											-0.5
		Piwi2		-1.3	1.3		6.5											Gli1	5.5	3.8	7	6.5	Myc	5.3	4.3	myc															-6.5
		Piwi1		-1.5	1.5		0											Smo	1	-1.5	3.5	3.1	friz 5/8	6.5	4.7																		actin
		Notch2		5.7	-5.7		0		cyclin B	0	-0.8	0.8	1.3					Patched			5	4.7	friz 5	8.7	6.7																		cyclin B		-0.9		cyclin b	0	4.5
									Integrin a 6	0	-0.5	0.5	2.3					Dshv	7	5.1	6	4																		IA6-	IA6+		Integrin a 6		-0.8		Integrin a 6	0	2.5
power of 2				IA6-	IA6+	IA6-	IA6+		vasa	0	-2.9	2.9						LGR5	3.8	1.8	4.6	5.7																	cyclin B	1	0.757858		vasa		-1.1		pou3	0	4.2
		cyclin B		1	2	1	78.7932		Pou3	0	-2.1	2.1	4.2					Frizz	7.2	4.7	5.3	4.3	beta cat	6.5	5.7														Histone 3	1	0.933033		Pou3		-0.9		Notch1	0	1.8
		Histone 3		1	2.46229	1	22.6274		Piwi2	0	-2.4	2.4						bcat	1.7	-0.8	4.6	2.9																	Integrin a 6	1	0.535887		Piwi2		-1.4		Notch2	0	5.3
		Integrin a 6		1	2.46229	1	12.1257		Piwi1	0	-2.5	2.5						PGE2R	7	8.2																			vasa	1	1.41421		Piwi1		-0.3		Hes1	0	1.4
		vasa		1	2.63902	1	7.46426		Notch2	0	-1.6	1.6																											Pou3	1	1.41421		Notch2		-0.1		Myc	0	3.5
		Pou3		1	3.03143	1	9.18959		Notch 1	0	-0.8	0.8																											Piwi2	1	0.707107		Notch 1		0.4		friz 5/8	0	5
		Piwi2		1	2.46229	1	90.5097		beta cat	0	-1	1						cyclin B	0	-4		-2	cyclin b	0	-2.5	cyclin B	0	-3.9	cyclin B	-1.3									Piwi1	1	0.0110485		beta cat		-0.3		friz 5	0	4.9
		Piwi1		1	2.82843	1	1		friz5	0	-0.8	0.8						Histone 3	0	-3.8		-2			0			0															friz5		-1.2		beta cat	0	1.2
		Notch2		1	0.0192366		1		friz8	0	-0.6	0.6						Integrin a 6	0	-2.8		-1.8	Integrin a 6	0	-1.1	Integrin a 6	0	-4															friz8		-2.3
																		vasa	0	0		-1.3			0	pou3	0	-4.6	pou3	1
																		pou3	0	0		-2	pou3	0	-3	Notch1	0	0.3	Notch1	-5																		G0	G2M
										IA6-	IA6+							Notch1	0	-5		-1.7	Notch1	0	-1.7	Notch2	0	-1.7	Notch2	-1.6													cyclin B		0.535887		cyclin b	1	22.6274
									cyclin B	1	1.7411		2.46229					Notch2	0	-3.8		-1.5	Notch2	0	-3	friz 5/8	0	-4.6	friz 5/8	0.5													Integrin a 6		0.574349		Integrin a 6	1	5.65685
norm to IA6+ day 0									Integrin a 6	1	1.41421		4.92458					Hes1	0	-3.3		-1.5	Hes1	0	-1.3	friz 5	0	-4.7	friz 5	-0.4													vasa		0.466516		pou3	1	18.3792
									vasa	1	7.46426							Gli1	0	-1.7		-0.5	Myc	0	-1	myc			myc	0													Pou3		0.535887		Notch1	1	3.4822
									Pou3	1	4.28709		18.3792					Smo	0	-2.5		-0.4	friz 5/8	0	-1.8																		Piwi2		0.378929		Notch2	1	39.3966
									Piwi2	1	5.27803							Patched	0	0		-0.3	friz 5	0	-2																		Piwi1		0.812252		Hes1	1	2.63902
									Piwi1	1	5.65685							Dshv	0	-1.9		-2			0		cyclin B	3.9	cyclin B	1.3													Notch2		0.933033		Myc	1	11.3137
									Notch2	1	3.03143							LGR5	0	-2		1.1			0			0															Notch 1		1.31951		friz 5/8	1	32
									Notch 1	1	1.7411							Friz1	0	-2.5		-1	beta cat	0	-0.8		Integrin a 6	4															beta cat		0.812252		friz 5	1	29.8571
				MW	STABW				beta cat	1	2							bcat	0	-2.5		-1.7					pou3	4.6	pou3	-1													friz5		0.435275		beta cat	1	2.2974
			IA6-	IA6+					friz5	1	1.7411							PGE2R	0	1.2		0					Notch1	-0.3	Notch1	5													friz8		0.203063
		cyclin b	1	2.0678	0.365343	0.182671			friz8	1	1.51572																Notch2	1.7	Notch2	1.6
		integrin a 6	1	5.2317	4.82579	2.4129																					friz 5/8	4.6	friz 5/8	-0.5									cyclin B		0.646873
		vasa	1	5.85585	2.78586	1.39293														4	0	2	cyclin b	2.5	5.65685		friz 5	4.7	friz 5	0.4									Integrin a 6		0.555118
		pou3	1	8.72182	6.96493	3.48246														3.8	0	2		0	1	cyclin B		14.9285	myc	0									vasa		0.940365							G0	G2M
		piwi2	1	3.87016	1.99103	0.995515												cyclin B		2.8	0	1.8	Integrin a 6	1.1	2.14355			1											Pou3		0.97505						cyclin B	1	95.7622
		piwi1	1	3.16176	2.34625	1.17313												Histone 3		0	0	1.3		0	1	Integrin a 6		16	cyclin B	2.46229									Piwi2		0.543018						Integrin a 6	1	114.259
								cyclin b										Integrin a 6		0	0	2	pou3	3	8	pou3		24.2515											Piwi1		0.41165						pou3	1	87.9828
								integrin a 6										vasa		5	0	1.7	Notch1	1.7	3.24901	Notch1		0.812252											Notch2								Notch1	1	1.90604
								vasa										pou3		3.8	0	1.5	Notch2	3	8	Notch2		3.24901	pou3	0.5									Notch 1								Notch2	1	147.698
					STABW IA6-			pou3										Notch1		3.3	0	1.5	Hes1	1.3	2.46229	friz 5/8		24.2515	Notch1	32									beta cat								friz 5/8	1	84.5935
		cyclin B	3.45	2.87054	0.832041	0.832041		piwi2										Notch2		1.7	0	0.5	Myc	1	2	friz 5		25.9921	Notch2	3.03143									friz5								friz 5	1	105.438
		Integrin a 6	3	3.28101	1.09367	1.09367		piwi1										Hes1		2.5	0	0.4	friz 5/8	1.8	3.4822	myc													friz8
		vasa	3.125	5.01489	1.60477	1.60477												Gli1		0	0	0.3	friz 5	2	4				friz 5/8	1.31951
		Pou3	4.68	6.41379	1.37047	1.37047												Smo		1.9	0	2		0	1				myc	1
		Piwi2	3.06667	9.47523	3.08975	3.08975												Patched		2	0	-1.1		0	1
		Piwi1	-3.1	2.40416	-0.775536	-0.775536						cyclin B	integrin a6	vasa	pou3	piwi2	piwi1	dshv		2.5	0	1	beta cat	0.8	1.7411
					cyclin B	integrin a6	vasa	pou3	piwi2	piwi1	min	1.74	1.41	2.63	3.01	2.46	1	LGR5		2.5	0	1.7
			IA6-	IA6+	2	2.46	2.63	3.01	2.46	2.82	Q1	1.87	2.1975	5.045	3.9625	3.1625	1.91	friz1		-1.2	0	0
		Notch2	1	3.03	1.74	12.12	7.46	9.1	5.27	1	Median	2	3.69	7.46	6.69	3.865	2.82	bcat
		Notch 1	1	1.74	2.46	1.41	7.46	4.28		5.65	Q3	2.23	6.72	7.46	11.4175	4.5675	4.235	PGE2R
		beta cat	1	2		4.92		18.37			Max	2.46	12.12	7.46	18.37	5.27	5.65
		friz5	1	1.74															G0	G2M		G0	G2M
		friz8	1	1.51														cyclin B	1	16	cyclin B	1	4		14.9
										Q1	Box1	1.87	2.1975	5.045	3.9625	3.1625	1.91	Histone 3	1	13.9288	Histone 3	1	4
										median - Q1	Box2	0.13	1.4925	2.415	2.7275	0.7025	0.91	Integrin a 6	1	6.9644	Integrin a 6	1	3.4822		16
										Q3-median	Box 3	0.23	3.03	0	4.7275	0.7025	1.415				vasa	1	2.46229
																		Notch1	1	32	pou3	1	4
										max-Q3	Whisker top	0.23	5.4	0	6.9525	0.7025	1.415	Notch2	1	22.4163
										Q1-min	Whisker bottom	0.13	0.7875	2.415	0.9525	0.7025	0.91	Hes1	1	9.84916	Notch1	1	3.24901		32
																					Notch2	1	2.82843
																		Gli1	1	3.24901	Hes1	1	2.82843		2.46
																		Smo	1	5.65685
																					Gli1	1	1.41421
																		Dshv	1	3.73213	Smo	1	1.31951
																		LGR5	1	4	Patched	1	1.23114
																		Frizz	1	5.65685
																		bcat	1	5.65685	Dshv	1	4
																		PGE2R	1	0.435275	LGR5	1	0.466516
																					Frizz	1	2
																					bcat	1	3.24901		1.7
																			G0	G2M	stabw				G0
																		integrin a 6	1	8.81554	0.484322	6.46095	3.23047		2	5.5	6	4.5	2.17945
																		cyclin b	1	10.1463	0.968389	6.18588	3.09294		2.8	0.2	6	3	2.90517
																		pou3	1	12.0838	0.048766	10.7256	5.3628			7	7.5	7.25	0.353553
																		notch1	1	22.4163	0.226119	16.5994	8.2997		6	4.4	7	5.8	1.31149
																		notch2	1	7.90504	0.821961	8.39329	4.19665		4	0.5	6.5	3.66667	3.01386
																		hes1	1	5.04662	1.03444	4.16385	2.08193		3.5	-0.3	6	3.06667	3.17228
																		frizzled 5/8	1	13.8668	0.117851	14.6861	7.34304		6.5		5.5	6	0.707107
																		dshv	1	3.86607	0.108786	0.189411	0.0947057		8.7		6.6	7.65	1.48492
																		beta cat	1	3.54899	0.566554	1.97504	0.987518		7	6		6.5	0.707107
																									1.7	4.6	6.5	4.26667	2.4173
																		integrin a6	cyclin b	pou3	notch1	notch2	hes1	frizzled 5/8	dshv	beta cat
																		6.96
																		3.48
																		16
																	average	0.48	0.96	0.048
																	G0	1	1	1	1	1	1	1	1	1
																integrin a 6							integrin a6	cyclin B	pou3	notch1	notch2	hes1	frizzled 5/8	dshv	beta cat		integrin a6	cyclin B	pou3	notch1	notch2	hes1	frizzled 5/8	dshv	beta cat
																cyclin b							6.96	16	4	32	22.41	9.84	3.48	3.73	5.65	min	3.48	4	4	3.24	2.82	2.46	1.31	3.5	3.24
																pou3							3.48	4	8	3.24	2.82	2.82	24.25	4	3.24	Q1	5.22	5.2375	6	17.62	3.135	2.64	2.395	3.615	3.725
																							16	5.65	24.25	32	8	2.46	1.31	3.5	4.21	Median	6.96	10.285	8	32	5.62	2.82	3.48	3.73	4.21
																								14.92			3.24					Q3	11.48	15.19	16.125	32	11.6025	6.33	13.865	3.865	4.93
																																Max	16	16	24.25	32	22.41	9.84	24.25	4	5.65
																															Q1	Box1	5.22	5.2375	6	17.62	3.135	2.64	2.395	3.615	3.725
																															median - Q1	Box2	1.74	5.0475	2	14.38	2.485	0.18	1.085	0.115	0.485
																															Q3-median	Box 3	4.52	4.905	8.125	0	5.9825	3.51	10.385	0.135	0.72
																															max-Q3	Whisker top	4.52	0.81	8.125	0	10.8075	3.51	10.385	0.135	0.72
																															Q1-min	Whisker bottom	1.74	1.2375	2	14.38	0.315	0.18	1.085	0.115	0.485
[truncated: 17 more columns]

## Sheet: Figure 5C
			0h
																				48
													24h
			G2M	G2M									actin							cyclin b	-3	cyclin B	-3.4	cyclin b	1.2
		cyclin B	-1.2	-1.8	cyclin b	3.5	cyclin B	0.2	cyclin B	3			cyclin b	2	cyclin B	-5	cyclin b	-2		Integrin a 6	1	Integrin a 6	-2.4	myc	1.8
		Histone 3	-0.8	0									Integrin a 6	4	Integrin a 6	-4.2	myc	2		pou3	-5	pou3	-3.4	pou3	2
		Integrin a 6	-0.8	3.7	Integrin a 6	4.9	Integrin a 6	1.6	Integrin a6				pou3	3.3	pou3	-5	Pou3	2		Notch1	8	Notch1	3.4	Notch1	3.4
		vasa		4.7			pou3	0.7	myc	3			Notch1	5.7	Notch1	9	Notch1	5		Notch2	-4.6	Notch2	-1.7	Notch2	1.7
		pou3		5	pou3	4.5	Notch1	5.8	pou3	2.5			Notch2	0.7	Notch2	-3.6	Notch2	2		Hes1	1	friz 5/8	-3	friz5/8	1.5
		Notch1	1	2.7	Notch1	5.3	Notch2	3.8	Notch1	3.5			Hes1	2.6	friz 5/8	-4.5	Fri5	5.4		friz 5/8	0.5	hes 1	0.5	Integrin a 6	1.5
		Notch2	0.2	-1	Notch2	3.5	friz 5/8	0.9	Notch2	3.4			Myc	6	friz 5	-3.4	Friz8	6						hes 1	0.8
		Hes1	0.2	-1.8	Hes1	4.7	friz 5	1.9	friz 5/8	6.5			friz 5/8	2.5	hes1	1.5	hes 1	3.6
		Gli1	3.8	6.5	Myc	4.3			friz 5	5			friz 5	4.3						beta cat	3
		Smo	-1.5	3.1	friz 5/8	4.7							beta cat	6
		Patched		4.7	friz 5	6.7
		Dshv	5.1	4
		LGR5	1.8	5.7			Piwi2	-0.8	4.4	-8.4	-3.5	-2.075	Piwi2		8.8	-10.875	0.000532474		Piwi2	1	-0.5	-9.5	-3	0.925	1.89868
		Frizz	4.7	4.3	beta cat	5.7	Piwi1	-6.6	7	-5.3	-9	-3.475	Piwi1		6.2	-9.675	0.00122331		Piwi1	-4.8	-11.5	-11.5	-9.26667	5.79167	55.3943
		bcat	-0.8	2.9			vasa	3.6	-6.6	-0.7	-4.2	-1.975	vasa		7.4	-9.375	0.00150607		vasa	0.8	1	1.5	1.1	-3.075	0.118668
		piwi1	-9
		piwi2	-3.5
														averages normalized to actin
					cyclin B	0.466667	-0.466667	2.40998	0.193639											cyclin B	-1.73333	1.73333	2.5482	-0.680218
					Integrin a 6	2.35	-2.35	2.504	0.9385				cyclin B	-1.66667	1.66667	3.51188	0.474579			Integrin a 6	-0.7	0.7	2.40416	-0.291162
					pou3	3.175	-3.175	1.9721	1.60996				Integrin a 6	-0.1	0.1	5.79828	0.0172465			pou3	-2.13333	2.13333	3.66788	-0.581626
					Notch1	4.325	-4.325	1.466	2.9502				pou3	0.1	-0.1	4.4643	-0.0223999			Notch1	4.93333	-4.93333	2.65581	1.85756
					Notch2	2.725	-2.725	1.69189	1.61062				Notch1	6.56667	-6.56667	2.1362	-3.074			Notch2	-1.53333	1.53333	3.15331	-0.486262
					friz 5/8	4.03333	-4.03333	2.8589	1.4108				Notch2	-0.3	0.3	2.93087	0.102359			friz 5/8	-0.333333	0.333333	2.36291	-0.141069
					friz 5	4.53333	-4.53333	2.43379	1.86266				friz 5/8	1.33333	-1.33333	5.34634	-0.249392			hes1	0.766667	-0.766667	0.707107	1.08423
					beta cat	4.9	-4.9						friz 5	2.1	-2.1	4.79479	-0.437975
					Hes1	1.03333	-1.03333						hes1	2.6	-2.6					beta cat	3	-3
													beta cat	6	-6
		cyclin B	1.2	1.8	-3.5	-0.2	-3								normalized to 0h
		Integrin a 6	0.8	-3.7	-4.9	-1.6								0h	24h	48h
		pou3	-5	-4.5	-0.7	-2.5							cyclin B	0	2.13333	2.2
		Notch1	-1	-2.7	-5.3	-5.8	-3.5						Integrin a 6	0	2.45	3.05				cyclin B	3	3.4	-1.2
		Notch2	-3.4	-0.2	1	-3.5	-3.8						pou3	0	3.075	5.30833				integrin a 6	-1	2.4	-1.5
		friz 5/8	-4.7	-0.9	-6.5								Notch1	0	-2.24167	-0.608333				pou3	5	3.4	-2
		Hes1	-0.2	1.8	-4.7								Notch2	0	3.025	4.25833				notch1	-8	-3.4	-3.4
		0h											friz 5/8	0	2.7	4.36667				notch2	4.6	1.7	-1.7
		cyclin B	2.2974	3.4822	0.0883883	0.870551	0.125	1.37271	1.48015	0.740077			hes1	0	2.3	4.13333				friz 5/8	-0.5	3	-1.5
		Integrin a 6	1.7411	0.0769465	0.0334929	0.329877		0.545354	0.807805	0.403903			beta cat	0	-4.96667	-1.96667				hes1	-0.5	-1	-0.8
		pou3	0.03125	0.0441942	0.615572	0.176777		0.216948	0.273765	0.136883
		Notch1	0.5	0.153893	0.0253829	0.0179484	0.0883883	0.157123	0.199389	0.0996947
		Notch2	0.0947323	0.870551	2	0.0883883	0.0717936	0.625093	0.840549	0.420275
		friz 5/8	0.0384733	0.535887	0.0110485			0.195136	0.295417	0.147709				0h	48h
		Hes1	0.870551	3.4822	0.0384733			1.46374	1.79687	0.898433			Piwi2	1	1.89							24h norm to actin								48h norm to actin
													Piwi1	1	55						cyclin B	-2	5	2					cyclin B	3	3.4	-1.2
													vasa	1	0.14						integrin a 6	-4	4.2	-2					integrin a 6	-1	2.4	-1.5
																					pou3	-3.3	5	-2					pou3	5	3.4	-2
																					notch1	-5.7	-5	-9					notch1	-8	-3.4	-3.4
		min	q1	q3	Max																notch2	-0.7	3.6	-2					notch2	4.6	1.7	-1.7
	cyclin B	0.08	0.63263	2.11278	3.48									0h	24h	48h					friz 5/8	-2.5	4.5	-6					friz 5/8	-0.5	3	-1.5
	Integrin a 6	0.03	0.141452	0.949257	1.74								cyclin B	1	4.3873	4.59479	0.193639	2.18059	3.12546		hes1	-2.6	-1.5	-3.6					hes1	-0.5	-1	-0.8
	pou3	0.03	0.0800655	0.353831	0.61								integrin a 6	1	5.46416	8.28212	0.9385	0.142838	2.41144
	Notch1	0.01	0.0574278	0.256817	0.5								pou3	1	8.42689	39.6248	1.60996	0.887593	23.0468
	Notch2	0.07	0.204818	1.04537	2								notch1	1	0.211442	0.655954	2.9502	2.0164	1.21848		cyclin B	0.25	32	4	12.0833	17.35	8.67498		cyclin B	8	10.5561	0.435275	6.33045	5.2629	2.63145
	friz 5/8	0.01	0.0474277	0.342845	0.53								notch2	1	8.13984	19.1375	1.61062	1.95889	9.30586		integrin a 6	0.0625	18.3792	0.25	6.23056	10.5214	5.26071		integrin a 6	0.5	5.27803	0.353553	2.04386	2.80183	1.40092
	Hes1	0.03	0.565309	2.36217	0.87								friz 5/8	1	6.49802	20.6299	1.4108	-5.14494	-2.91025		pou3	0.101532	32	0.25	10.7838	18.3739	9.18694		pou3	32	10.5561	0.25	14.2687	16.1973	8.09866
													hes1	1	4.92458	17.5492	1.2	2.1	5		notch1	0.0192366	0.03125	0.00195312	0.0174799	0.0147272	0.00736361		notch1	0.00390625	0.0947323	0.0947323	0.0644569	0.0524384	0.0262192
																					notch2	0.615572	12.1257	0.25	4.33043	6.7534	3.3767		notch2	24.2515	3.24901	0.307786	9.26942	13.0579	6.52895
													beta cat	1	0.0319804	0.255843	1.5				friz 5/8	0.176777	22.6274	0.015625	7.60661	13.0087	6.50433		friz 5/8	0.707107	8	0.353553	3.02022	4.31624	2.15812
																					hes1	0.164938	0.353553	0.0824692	0.20032	0.138962	0.0694812		hes1	0.707107	0.5	0.574349	0.593819	0.104917	0.0524586
		0H
		Piwi2	-0.8		-8.4	-3.5
		Piwi1	-6.6	-7	-5.3	-9																min	q1	q3	Max				min	q1	q3	Max
		vasa	3.6	-6.6	1	-4.2															cyclin B 24h	0.25	3.40836	20.7583	32			cyclin B	0.43	3.69899	8.9619	8
																					integrin a6 24h	0.062	0.969844	11.4913	18			integrin a 6	0.35	0.642947	3.44478	5.27
		Piwi2	0.574349	1	0.00296038	0.0883883	0.416424	0.463343	0.231672												pou3 24h	0.1	1.5969	19.9708	32			pou3	0.25	6.17003	22.3673	32
		Piwi1	0.0103087	0.0078125	0.0253829	0.00195312	0.0113643	0.00998033	0.00499016												notch1 24h	0.001	0.0101163	0.0248435	0.03			notch1	0.003	0.0382377	0.0906762	0.09
		vasa	12.1257	0.0103087	2	0.0544094	3.54761	5.79351	2.89675												notch2 24h	0.25	0.953735	7.70713	12.12			notch2	0.3	2.74047	15.7984	24.25
																					friz 5/8 24h	0.01	1.10228	14.1109	22.62			friz 5/8	0.35	0.862101	5.17834	8
																					hes1 24h	0.08	0.130839	0.269802	0.35			hes1	0.5	0.54136	0.646277	0.7
	48H
	Piwi2	1	-0.5	-9.5
	Piwi1	-4.8	-11.5	-11.5
	vasa	0.8	1	1.5
	Piwi2	2	0.707107	0.00138107	0.902829	1.01358	0.506791
	Piwi1	0.0358968	0.000345267	0.000345267	0.0121958	0.0205257	0.0102629
	vasa	1.7411	2	2.82843	2.18984	0.567979	0.283989
	0h			48h
	vasa	piwi1	pwiw2	vasa	piwi1	pwiw2		vasa	piwi1	pwiw2	vasa	piwi1	pwiw2
	12.1257	0.0103087	0.574349	1.7411	0.0358968	2	min	0.0103087	0.00195312	0.00296038	1.7411	0.000345267	0.00138107
	0.0103087	0.0078125	1	2	0.000345267	0.707107	Q1	0.0433842	0.00634766	0.0670314	1.87055	0.000345267	0.354244
	2	0.0253829	0.00296038	2.82843	0.000345267	0.00138107	Median	1.0272	0.00906058	0.331369	2	0.000345267	0.707107
	0.0544094	0.00195312	0.0883883				Q3	4.53143	0.0140772	0.680762	2.41421	0.018121	1.35355
							Max	12.1257	0.0253829	1	2.82843	0.0358968	2
						Q1	Box1	0.0433842	0.00634766	0.0670314	1.87055	0.000345267	0.354244
						median - Q1	Box2	0.98382	0.00271292	0.264337	0.129449	0	0.352863
						Q3-median	Box 3	3.50423	0.00501664	0.349393	0.414214	0.0177758	0.646447
						max-Q3	Whisker top	7.5943	0.0113057	0.319238	0.414214	0.0177758	0.646447
						Q1-min	Whisker bottom	0.0330756	0.00439453	0.064071	0.129449	0	0.352863
																												0h							24h							48h
																												cyclin B	integrin a6	pou3	notch1	notch2	friz5/8	hes1	cyclin B	integrin a6	pou3	notch1	notch2	friz5/8	hes1	cyclin B	integrin a6	pou3	notch1	notch2	friz5/8	hes1
					cyclin B 0h	integrin a6 0h	pou3 0h	notch1 0h	notch2 0h	friz5/8 0h	hes1 0h	cyclin B 24h	integrin a6 24h	pou3 24h	notch1 24h	notch2 24h	friz5/8	hes1	cyclin B 48h	integrin a6 48h	pou3 48h	notch1 48h	notch2 48h	friz5/8 48h	hes1 48h		min	0.0883883	0.0334929	0.03125	0.0179484	0.0717936	0.0110485	0.0384733	0.25	0.0625	0.101532	0.00195312	0.25	0.015625	0.0824692	0.435275	0.353553	0.25	0.00390625	0.307786	0.353553	0.5
					2.2974	1.7411	0.03125	0.5	0.0947323	0.0384733	0.870551	0.25	0.0625	0.101532	0.0192366	0.615572	0.176777	0.164938	8	0.5	32	0.00390625	24.2515	0.707107	0.707107		Q1	0.125	0.0660831	0.0409581	0.0253829	0.0883883	0.0247609	0.454512	2.125	0.15625	0.175766	0.0105949	0.432786	0.0962008	0.123704	4.21764	0.426777	5.40303	0.0493193	1.7784	0.53033	0.537175
					3.4822	0.0769465	0.0441942	0.153893	0.870551	0.535887	3.4822	32	18.3792	32	0.03125	12.1257	22.6274	0.353553	10.5561	5.27803	10.5561	0.0947323	3.24901	8	0.5		Median	0.870551	0.203412	0.110485	0.0883883	0.0947323	0.0384733	0.870551	4	0.25	0.25	0.0192366	0.615572	0.176777	0.164938	8	0.5	10.5561	0.0947323	3.24901	0.707107	0.574349
					0.0883883	0.0334929	0.615572	0.0253829	2	0.0110485	0.0384733	4	0.25	0.25	0.00195312	0.25	0.015625	0.0824692	0.435275	0.353553	0.25	0.0947323	0.307786	0.353553	0.574349		Q3	2.2974	0.682683	0.286476	0.153893	0.870551	0.28718	2.17638	18	9.31459	16.125	0.0252433	6.37065	11.4021	0.259246	9.27803	2.88902	21.278	0.0947323	13.7502	4.35355	0.640728
					0.870551	0.329877	0.176777	0.0179484	0.0883883																		Max	3.4822	1.7411	0.615572	0.5	2	0.535887	3.4822	32	18.3792	32	0.03125	12.1257	22.6274	0.353553	10.5561	5.27803	32	0.0947323	24.2515	8	0.707107
					0.125			0.0883883	0.0717936
																												cyclin B	integrin a6	pou3	notch1	notch2	friz5/8	hes1	cyclin B	integrin a6	pou3	notch1	notch2	friz5/8	hes1	cyclin B	integrin a6	pou3	notch1	notch2	friz5/8	hes1
																											Box1	0.125	0.0660831	0.0409581	0.0253829	0.0883883	0.0247609	0.454512	2.125	0.15625	0.175766	0.0105949	0.432786	0.0962008	0.123704	4.21764	0.426777	5.40303	0.0493193	1.7784	0.53033	0.537175
																											Box2	0.745551	0.137329	0.0695273	0.0630055	0.00634394	0.0137124	0.416039	1.875	0.09375	0.0742342	0.00864175	0.182786	0.0805758	0.0412346	3.78236	0.0732233	5.15303	0.045413	1.47061	0.176777	0.0371746
																											Box 3	1.42685	0.479271	0.17599	0.0655047	0.775818	0.248707	1.30583	14	9.06459	15.875	0.00600668	5.75508	11.2253	0.0943075	1.27803	2.38902	10.722	0	10.5012	3.64645	0.0663788
																											Whisker top	1.18481	1.05842	0.329097	0.346107	1.12945	0.248707	1.30583	14	9.06459	15.875	0.00600668	5.75508	11.2253	0.0943075	1.27803	2.38902	10.722	0	10.5012	3.64645	0.0663788
																											Whisker bottom	0.0366117	0.0325902	0.00970813	0.00743448	0.0165947	0.0137124	0.416039	1.875	0.09375	0.0742342	0.00864175	0.182786	0.0805758	0.0412346	3.78236	0.0732233	5.15303	0.045413	1.47061	0.176777	0.0371746

## Sheet: Figure 1C
		oh
			IA6+	IA6+	IA6+
		actin	18.7	31	21.1
		cyclin B	18.3	24	25.7
		Histone 3	18.8	25.3	26.1
		Integrin a 6	19	26.7	25.6
		vasa	19.4	27.4	27.7	24.8333	4.70779	0.189576
		Pou3	19	26.6	31
		Piwi2	19.5	24	29.5
		Piwi1	25.3	32	26.4
						norm to actin
		cyclin B	0.4	7	-4.6	0.933333	1.90968
		Histone 3	-0.1	5.7	-5	0.2	1.1487
		Integrin a 6	-0.3	4.3	-4.5	-0.166667	0.890899
		vasa	-0.7	3.6	-6.6	-1.23333	0.425334		-0.7	3.6	-6.6
		Pou3	-0.3	4.4	-9.9	-1.93333	0.261824		0.567568	-2.91892	5.35135	1
		Piwi2	-0.8	7	-8.4	-0.733333	0.601513
		Piwi1	-6.6	-1	-5.3	-4.3	0.0507658
							norm to vasa
		cyclin B	1.1	3.4	2	2.16667	4.48985	1.15902	0.534933		cyclin B	4.4	1.20089
		Histone 3	0.6	2.1	1.6	1.43333	2.7007	0.763763	0.532858		integrin a 6	2.09	0.890898
		Integrin a 6	0.4	0.7	2.1	1.06667	2.09459	0.907377	0.850666		vasa	1	0.18
		vasa	0	0	0	0	1	0			pou3	1.51	0.714516
		Pou3	0.4	0.8		0.6	1.51572	0.282843	0.471405		piwi2	0.51	-0.327493
		Piwi2	-0.1		-1.8	-0.95	0.517632	1.20208	-1.26535		piwi1	0.018	0.0722413
		Piwi1	-5.9	-4.6	1.3	-3.06667	0.119355	3.8371	1.21053
						power 2
		norm to vasa
		cyclin B	1.1	3.4	2	2.14355	10.5561	4
		Histone 3	0.6	2.1	1.6	1.51572	4.28709	3.03143
		Integrin a 6	0.4	0.7	2.1	1.31951	1.6245	4.28709
		vasa	0	0	0	1	1	1
		Pou3	0.4	0.8		1.31951	1.7411	1
		Piwi2	-0.1		-1.8	0.933033	1	0.287175
		Piwi1	-5.9	-4.6	1.3	0.0167465	0.0412346	2.46229
		cyclin B	2.14355	10.5561	4	5.56654
		Histone 3	1.51572	4.28709	3.03	2.94427
		Integrin a 6	1.31951	1.6245	4.28709	2.41037
		vasa	1	1	1	1
		Pou3	1.31951	1.7411	1	1.35354
		Piwi2	0.933033	1	0.287175	0.740069
		Piwi1	0.0167465	0.0412346	2.46229	0.84009
			min	q1	q3	Max	Median
		cyclin B	2.14355	3.07177	7.27803	10.5561	4
		Histone 3	1.51572	2.27286	3.65855	4.28709	3.03
		Integrin a 6	1.31951	1.47201	2.9558	4.28709	1.6245
		vasa	1	1	1	1	1
		Pou3	1	1.15975	1.5303	1.7411	1.31951
		Piwi2	0.287175	0.610104	0.966516	1	0.933033
		Piwi1	0.0167465	0.0289905	1.25176	2.46229	0.0412346
		cyclin B		histone 3		integrin a 6		vasa		pou3		piwi2		piwi1
	1	2.14355	2	1.5	3	1.31	4	0.56	5	1.31	6	0.93	7	0.016
	1	10.5561	2	4.28	3	1.62	4	-2.91	5	1.74	6	1	7	0.04
	1	4	2	3.03	3	4.28	4	5.35	5	1	6	0.28	7	2.46
average	1	5.56654	2	2.93667	3	2.40333	4	1	5	1.35	6	0.736667	7	0.838667
Stdev		0.534933		0.785674
											cyclin B	histone 3	integrin a6	vasa	pou3	piwi2	piwi1			cyclin B	histone 3	integrin a6	vasa	pou3	piwi2	piwi1
		cyclin B	histone 3	integrin a 6							2.14355	1.5	1.31	0.56	1.31	0.93	0.016		min	2.14355	1.5	1.31	-2.91	1	0.28	0.016
		0	0	0							10.5561	4.28	1.62	-2.91	1.74	1	0.04		Q1	3.07177	2.265	1.465	-1.175	1.155	0.605	0.028
											4	3.03	4.28	5.35	1	0.28	2.46		Median	4	3.03	1.62	0.56	1.31	0.93	0.04
																			Q3	7.27803	3.655	2.95	2.955	1.525	0.965	1.25
																			Max	10.5561	4.28	4.28	5.35	1.74	1	2.46
																			Box1	3.07177	2.265	1.465	-1.175	1.155	0.605	0.028
																			Box2	0.928227	0.765	0.155	1.735	0.155	0.325	0.012
																			Box 3	3.27803	0.625	1.33	2.395	0.215	0.035	1.21
																			Whisker top	3.27803	0.625	1.33	2.395	0.215	0.035	1.21
																			Whisker bottom	0.928227	0.765	0.155	1.735	0.155	0.325	0.012

## Sheet: Figure 1D, E
													total
				pou3 ia6	ia6	pou3			of all ia6		of all pou3		double	ia6	pou3				pou3 vasa	pou3	vasa			pou3 vasa	pou3	vasa
			stage0	42	9	3	54	51	0.823529	45	0.933333		0.777778	0.166667	0.0555556				33	1	2	36		0.916667	0.0277778	0.0555556
				43	0	4	47	43	1	47	0.914894		0.914894	0	0.0851064				45	12	2	59		0.762712	0.20339	0.0338983
				38	6	6	50	44	0.863636	44	0.863636		0.76	0.12	0.12				33	0	2	35		0.942857	0	0.0571429
									0.895722		0.903954		0.817557	0.0955556	0.0868873									0.874079	0.0770559	0.0488656
																								pou3 vasa	pou3	vasa
													ia6 pou3	ia6	pou3	100								87.4079	7.70559	4.88656
													81.7557	9.55556	8.68873
								ia6 pou3	89
								ia6	11

## Sheet: Figure 2B
			stage 0	stage 1	stage 2	stage 3
		ia6 h3	90	94	94	59
		ia6	10	6	6	41
			stage 0	stage 1	stage 2	stage 3
		ia6 h3	71	95	89	61
		h3	29	5	11	39
			stage 0	stage 1	stage 2	stage 3
		pou3 h3	93	91	65	46
		pou3	7	9	35	54

## Sheet: Fig 2 ia6 
																							stage 0			stage 1			stage 2			stage 3
																							h3 only	ia6 h3 double	ia6 only	h3 only	ia6 h3 double	ia6 only	h3 only	ia6 h3 double	ia6 only	h3 only	ia6 h3 double	ia6 only
		nuclei								stage 0			stage 1			stage 2			stage 3			min	0	1.19522	0.15015	5	14.6429	0	1.07527	5.31335	0.27248	2.33029	2.63653	0.506586
	stage 0			h3 only	ia6 h3 double	ia6	sum			h3 only	ia6 h3 double	ia6 only	h3 only	ia6 h3 double	ia6 only	h3 only	ia6 h3 double	ia6 only	h3 only	ia6 h3 double	ia6 only	Q1	0	1.60881	0.187415	5.44554	14.8515	1.65017	1.44488	6.83816	0.473827	4.46515	3.02656	1.6418
		439		1	7	1	8	0.875		0.22779	1.59453	0.22779	12.6531	24.6939	1.83673	1.63205	9.19881	0.519288	5.17677	3.15657	2.0202	Median	0.0750751	2.39278	0.213497	6.53595	20.9064	1.83673	2.6109	10.667	0.516054	5.75196	3.35133	3.64664
		502		0	6	1	7	0.857143		0	1.19522	0.199203	5.44554	14.8515	1.65017	5.2879	21.5041	2.23267	6.32716	10.1852	7.71605	Q3	0.20838	3.39815	0.270623	9.79532	24.6939	1.96078	4.86336	15.6346	0.533048	8.98266	5.20587	5.88381
		545		0	19	1	20	0.95		0	3.48624	0.183486	5	14.6429	0	1.07527	16.8011	0.537634	16.9492	2.63653	5.27307	Max	0.2849	4.73934	0.315956	12.6531	30.1743	5.55556	5.44959	21.5041	2.23267	16.9492	10.1852	7.71605
		702		2	22	2	24	0.916667		0.2849	3.1339	0.2849	6.53595	30.1743	1.96078	1.38249	12.1352	0.460829	2.33029	3.5461	0.506586
		633		0	30	2	32	0.9375		0	4.73934	0.315956	9.79532	20.9064	5.55556	3.58974	6.05128	0.512821
		666		1	11	1	12	0.916667		0.15015	1.65165	0.15015				5.44959	5.31335	0.27248			Q1	Box1	0	1.60881	0.187415	5.44554	14.8515	1.65017	1.44488	6.83816	0.473827	4.46515	3.02656	1.6418
								0.908829													median - Q1	Box2	0.0750751	0.783965	0.0260813	1.0904	6.05495	0.18657	1.16602	3.82883	0.0422269	1.28681	0.324775	2.00484
																					Q3-median	Box 3	0.133305	1.00538	0.057126	3.25937	3.78744	0.12405	2.25246	4.96761	0.0169936	3.23069	1.85454	2.23718
																					max-Q3	Whisker top	0.0765199	1.34118	0.0453329	2.85774	5.48041	3.59477	0.586233	5.86951	1.69962	7.96649	4.97931	1.83223
																					Q1-min	Whisker bottom	0	0.413594	0.0372653	0.445545	0.208628	1.65017	0.369609	1.52481	0.201348	2.13486	0.390023	1.13521
	stage 1	nuclei		h3 only	ia6 h3 double	ia6	sum
		490		62	121	9	130	0.930769
		606		33	90	10	100	0.9
		560		28	82	0	82	1
		918		60	277	18	295	0.938983
		684		67	143	38	181	0.790055
								0.942438
		nuclei		h3 only
	stage 2				ia6 h3 double	ia6	sum
		1348		22	124	7	131	0.946565
		851		45	183	19	202	0.905941
		744		8	125	4	129	0.968992
		651		9	79	3	82	0.963415
		975		35	59	5	64	0.921875
		734		40	39	2	41	0.95122
								0.943001
		nuclei		h3 only	ia6 h3 double	ia6	sum
	stage 3	792		41	25	16	41	0.609756
		648		41	66	50	116	0.568966
		531		90	14	28	42	0.333333
		987		23	35	5	40	0.875
								0.596764

## Sheet: Fig 2 pou3
																									stage 0			stage 1			stage 2			stage 3
																									h3 only	pou3 h3 double	pou3 only	h3 only	pou3 h3 double	pou3 only	h3 only	pou3 h3 double	pou3 only	h3 only	pou3 h3 double	pou3 only
											stage 0			stage 1			stage 2			stage 3				min	0.0907441	0.827815	0.0827815	1.81087	6.23742	0.603622	2.87908	3.83877	1.91939	7.58355	1.43198	1.25874
		nuclei		h3 only	pou3 h3	pou3	sum				h3 only	pou3 h3 double	pou3 only	h3 only	pou3 h3 double	pou3 only	h3 only	pou3 h3 double	pou3 only	h3 only	pou3 h3 double	pou3 only		Q1	0.104825	1.2579	0.104009	2.54252	8.47666	0.714788	6.73246	6.3211	2.04606	17.6043	1.99597	2.09734
	stage 0	896		1	12	1	13	0.923077			0.111607	1.33929	0.111607	2.97398	11.3383	0.743494	10.2632	5.78947	2.36842	22.2096	4.32802	4.55581		Median	0.138585	1.75307	0.109975	2.7625	10.8878	0.881951	11.3511	8.24721	3.40643	18.7737	3.36253	3.94855
		1208		2	10	1	11	0.909091			0.165563	0.827815	0.0827815	1.81087	6.23742	0.603622	2.87908	3.83877	1.91939	19.1579	3.36842	4.63158		Q3	0.285161	2.67902	0.164018	3.38806	11.8822	1.32653	14.323	10.1446	7.36111	21.4466	3.45629	4.61264
		975		1	12	1	13	0.923077			0.102564	1.23077	0.102564	10.6481	28.7037	3.24074	5.55556	10.6667	4.44444	18.3894	3.48558	1.68269		Max	0.388601	4.80944	0.259067	10.6481	28.7037	3.24074	17.1244	25.3659	9.02439	27.9236	4.32802	7.19794
		923		3	20	1	21	0.952381			0.325027	2.16685	0.108342	3.52609	10.4372	0.705219	14.951	8.57843	8.33333	17.3427	3.35664	1.25874
		1102		1	53	2	55	0.963636			0.0907441	4.80944	0.181488	2.55102	7.82313	1.02041	12.439	25.3659	9.02439	27.9236	1.43198	3.34129
		772		3	22	2	24	0.916667	0.931321		0.388601	2.84974	0.259067	2.53968	12.0635	1.42857	17.1244	7.91599	1.93861	7.58355	1.54242	7.19794	Q1	Box1	0.104825	1.2579	0.104009	2.54252	8.47666	0.714788	6.73246	6.3211	2.04606	17.6043	1.99597	2.09734
																	10.9827	12.4277	15.0289				median - Q1	Box2	0.0337602	0.495168	0.00596608	0.219982	2.41111	0.167164	4.61864	1.92611	1.36037	1.16931	1.36656	1.85121
																							Q3-median	Box 3	0.146576	0.925951	0.0540432	0.625565	0.994429	0.444579	2.9719	1.8974	3.95468	2.67299	0.0937558	0.664088
		nuclei		h3 only																			max-Q3	Whisker top	0.10344	2.13042	0.0950494	7.26008	16.8215	1.91421	2.8014	15.2212	1.66328	6.47698	0.87173	2.58531
	stage 1	538		16	61	4	65	0.938462															Q1-min	Whisker bottom	0.0140808	0.430084	0.0212272	0.731652	2.23923	0.111166	3.85338	2.48233	0.126677	10.0208	0.563992	0.8386
		497		9	31	3	34	0.911765
		432		46	124	14	138	0.898551
		709		25	74	5	79	0.936709
		588		15	46	6	52	0.884615	0.910703
		630		16	76	9	85	0.894118
				h3 only
	stage 2	nuclei
		380		39	22	9	31	0.709677
		521		15	20	10	30	0.666667
		450		25	48	20	68	0.705882	0.65471
		408		61	35	34	69	0.507246
		410		51	104	37	141	0.737589
		619		106	49	12	61	0.803279
		346		38	43	52	95	0.452632
		nuclei		h3 only
	stage 3	878		195	38	40	78	0.487179
		950		182	32	44	76	0.421053
		832		153	29	14	43	0.674419
		715		124	24	9	33	0.727273	0.464399
		838		234	12	28	40	0.3
		778		59	12	56	68	0.176471
															total
						pou3 ia6	ia6	pou3			of all ia6		of all pou3		double	ia6	pou3				pou3 vasa	pou3	vasa			pou3 vasa	pou3	vasa
					stage0	42	9	3	54	51	0.823529	45	0.933333		0.777778	0.166667	0.0555556				33	1	2	36		0.916667	0.0277778	0.0555556
						43	0	4	47	43	1	47	0.914894		0.914894	0	0.0851064				45	12	2	59		0.762712	0.20339	0.0338983
						38	6	6	50	44	0.863636	44	0.863636		0.76	0.12	0.12				33	0	2	35		0.942857	0	0.0571429
											0.895722		0.903954		0.817557	0.0955556	0.0868873									0.874079	0.0770559	0.0488656
																										pou3 vasa	pou3	vasa
															ia6 pou3	ia6	pou3	100								87.4079	7.70559	4.88656
															81.7557	9.55556	8.68873
										ia6 pou3	89
										ia6	11
